# Supplementary material for: Administration with Quinoa Protein Reduces the Blood Pressure in Spontaneously Hypertensive Rats and Modifies the Fecal Microbiota
Source: Nutrients. 2021 Jul 17;13(7):2446. doi: 10.3390/nu13072446 (PMC8308759; doi:10.3390/nu13072446)
Supplement: Supplementary file 1 [file nutrients-13-02446-s001.zip]

Archive with 1 entries (1 files):
- nutrients-1267633-supplementary.pdf
